# Supplementary material for: Disruptions of Circadian Genes in Cutaneous Melanoma—An In Silico Analysis of Transcriptome Databases
Source: Int J Mol Sci. 2023 Jun 14;24(12):10140. doi: 10.3390/ijms241210140 (PMC10299421; doi:10.3390/ijms241210140)
Supplement: Supplementary file 1 [file ijms-24-10140-s001.zip]

Archive with 1 entries (1 files):
- ijms-2395946-supplementary.pdf
